# Supplementary material for: (1S,2R,6R,7aS)-1,2,6-Trihy­droxy­hexa­hydro-1H-pyrrolizin-3-one
Source: Acta Crystallogr Sect E Struct Rep Online. 2012 Feb 4;68(Pt 3):o586. doi: 10.1107/S1600536812002292 (PMC3297312; doi:10.1107/S1600536812002292)
Supplement: Supplementary file 2 [file e-68-0o586-Isup2.hkl]

# 
# h,k,l, Fc-squared, Fo-squared, sigma(Fo-squared) and status flag 
# 
data_I
_shelx_title ' cu_R92P01a_11nov10_0m in P2(1)' 
_shelx_refln_list_code          4 
_shelx_F_calc_maximum       75.06 
_exptl_crystal_F_000       184.00 
_reflns_d_resolution_high  0.8390 
 
loop_ 
 _symmetry_equiv_pos_as_xyz 
 'x, y, z' 
 '-x, y+1/2, -z' 
 
_cell_length_a     4.6983 
_cell_length_b    14.5424 
_cell_length_c     5.5271 
_cell_angle_alpha  90.000 
_cell_angle_beta   99.663 
_cell_angle_gamma  90.000 
 
_shelx_F_squared_multiplier     1.000 
 
loop_ 
 _refln_index_h 
 _refln_index_k 
 _refln_index_l 
 _refln_F_squared_calc 
 _refln_F_squared_meas 
 _refln_F_squared_sigma 
 _refln_observed_status 
   0 -16   0       92.54       89.56      1.55 o 
   1 -16   0        1.76        2.09      0.13 o 
   1 -15   0       12.48       12.71      0.26 o 
   2 -15   0       68.81       72.54      1.25 o 
   0 -14   0      137.65      146.82      3.78 o 
   1 -14   0       39.45       40.77      1.11 o 
   2 -14   0       90.37       93.40      1.34 o 
   3 -14   0       10.02       10.38      0.29 o 
   1 -13   0      320.59      316.95      5.74 o 
   2 -13   0       59.17       51.35      0.76 o 
   3 -13   0       33.79       31.37      0.78 o 
   0 -12   0      253.65      269.76      9.71 o 
   1 -12   0       11.12       11.21      0.37 o 
   2 -12   0       57.25       57.61      1.05 o 
   3 -12   0       32.75       32.09      0.82 o 
   1 -11   0      174.06      169.27      6.17 o 
   2 -11   0      162.12      160.55      2.81 o 
   3 -11   0      139.92      132.99      4.05 o 
   4 -11   0       29.44       29.09      0.83 o 
   0 -10   0       15.29       14.43      0.41 o 
   1 -10   0       76.72       78.40      1.65 o 
   2 -10   0      134.81      121.02      2.17 o 
   3 -10   0      166.10      158.70      2.91 o 
   4 -10   0        2.03        1.83      0.08 o 
   1  -9   0      161.90      168.23      3.49 o 
   2  -9   0       13.26       12.91      0.30 o 
   3  -9   0        4.52        4.14      0.11 o 
   4  -9   0       22.42       22.02      0.64 o 
   0  -8   0       39.42       35.01      1.31 o 
   1  -8   0      440.07      478.30     12.22 o 
   2  -8   0      120.13      125.65      4.38 o 
   3  -8   0        5.61        5.32      0.13 o 
   4  -8   0        9.75        9.78      0.32 o 
   1  -7   0      186.22      207.51      7.47 o 
   2  -7   0       86.60       85.30      2.31 o 
   3  -7   0        2.17        1.95      0.07 o 
   4  -7   0      172.32      158.22      9.19 o 
   5  -7   0       89.50       95.03      2.56 o 
   0  -6   0      112.29      118.60      4.41 o 
   1  -6   0      184.19      218.77      7.75 o 
   2  -6   0       84.88       90.79      2.42 o 
   3  -6   0      256.78      239.46      4.23 o 
   4  -6   0       20.57       20.55      0.83 o 
   5  -6   0       78.20       78.84      2.43 o 
   1  -5   0     1273.40     1152.03     25.52 o 
   2  -5   0       92.30       85.85      2.32 o 
   3  -5   0       94.05       93.70      4.40 o 
   4  -5   0       86.41       84.76      1.71 o 
   5  -5   0       37.72       38.63      1.63 o 
   0  -4   0       51.04       47.86      1.72 o 
   1  -4   0      123.15      133.71      3.92 o 
   2  -4   0      186.83      186.42      5.04 o 
   3  -4   0      134.97      141.67      6.38 o 
   4  -4   0       13.68       13.54      0.29 o 
   5  -4   0       26.63       25.39      0.75 o 
   1  -3   0      435.01      400.36      8.83 o 
   2  -3   0      466.81      461.61     12.17 o 
   3  -3   0       77.72       74.55      3.41 o 
   4  -3   0       30.33       26.41      0.45 o 
   5  -3   0       10.48        9.67      0.23 o 
   1  -2   0      340.10      327.72      6.94 o 
   2  -2   0      367.34      371.29      9.79 o 
   3  -2   0       25.67       25.72      0.81 o 
   4  -2   0      125.51      126.77      2.37 o 
   5  -2   0        5.89        6.37      0.28 o 
   1  -1   0      219.32      209.75      4.58 o 
   2  -1   0       52.93       52.88      2.20 o 
   3  -1   0      154.01      158.87      4.46 o 
   4  -1   0       74.30       73.36      1.41 o 
   5  -1   0       62.28       65.18      1.47 o 
   1   0   0     2426.72     1573.22     66.66 o 
   2   0   0       26.35       18.61      0.82 o 
   3   0   0        6.65        7.77      0.31 o 
   4   0   0       13.53       14.54      0.25 o 
   5   0   0       71.82       74.37      1.41 o 
   1   1   0      219.31      215.17      5.73 o 
   2   1   0       53.01       55.38      2.30 o 
   3   1   0      154.98      153.64      4.04 o 
   4   1   0       74.92       74.84      1.07 o 
   5   1   0       62.38       68.23      1.27 o 
   0   2   0      476.07      371.84     16.08 o 
   1   2   0      337.66      323.77      7.26 o 
   2   2   0      366.72      374.01      9.78 o 
   3   2   0       25.08       25.08      0.74 o 
   4   2   0      126.41      127.30      1.84 o 
   5   2   0        5.81        6.58      0.17 o 
   1   3   0      437.23      434.75      9.61 o 
   2   3   0      467.65      464.40     10.54 o 
   3   3   0       77.67       71.00      1.06 o 
   4   3   0       30.29       27.61      0.53 o 
   5   3   0       10.37       10.10      0.41 o 
   0   4   0       50.13       49.02      1.53 o 
   1   4   0      124.82      131.83      2.34 o 
   2   4   0      186.52      190.74      3.82 o 
   3   4   0      134.68      134.12      2.25 o 
   4   4   0       13.45       13.43      0.33 o 
   5   4   0       26.23       25.11      0.65 o 
   1   5   0     1273.02     1170.53     26.75 o 
   2   5   0       91.29       87.12      1.74 o 
   3   5   0       94.42       90.34      1.44 o 
   4   5   0       85.70       83.23      1.46 o 
   5   5   0       37.16       37.00      1.29 o 
   0   6   0      113.24      125.51      3.12 o 
   1   6   0      183.71      217.07      4.34 o 
   2   6   0       85.01       93.06      3.15 o 
   3   6   0      257.47      248.87      6.15 o 
   4   6   0       20.17       20.36      0.34 o 
   5   6   0       79.19       77.04      1.92 o 
   1   7   0      186.83      208.48      3.82 o 
   2   7   0       86.08       90.05      3.51 o 
   3   7   0        2.19        1.96      0.08 o 
   4   7   0      171.67      163.96      2.35 o 
   0   8   0       40.76       36.81      0.99 o 
   1   8   0      439.97      493.53      8.95 o 
   2   8   0      120.59      127.83      7.19 o 
   3   8   0        5.68        5.62      0.11 o 
   4   8   0        9.81        9.65      0.18 o 
   1   9   0      162.94      171.73      2.68 o 
   2   9   0       13.50       13.49      0.50 o 
   3   9   0        4.41        4.04      0.09 o 
   4   9   0       22.40       22.15      0.36 o 
   0  10   0       15.46       14.76      0.44 o 
   1  10   0       75.70       78.00      1.36 o 
   2  10   0      135.87      122.17      2.83 o 
   3  10   0      167.45      159.22      2.12 o 
   4  10   0        1.67        1.43      0.05 o 
   1  11   0      170.83      172.77      2.08 o 
   2  11   0      162.71      154.75      2.12 o 
   3  11   0      140.15      134.37      1.97 o 
   4  11   0       29.41       30.09      0.88 o 
   0  12   0      253.43      270.63      4.59 o 
   1  12   0       11.18       11.38      0.23 o 
   2  12   0       56.79       56.40      1.19 o 
   3  12   0       32.40       31.06      0.57 o 
   1  13   0      322.85      317.68      5.31 o 
   2  13   0       60.68       53.69      1.09 o 
   3  13   0       33.14       29.39      0.63 o 
   0  14   0      139.04      144.10      2.92 o 
   1  14   0       39.54       40.14      0.71 o 
   2  14   0       88.94       95.17      1.91 o 
   3  14   0        9.80       10.30      0.23 o 
   1  15   0       12.46       12.79      0.25 o 
   2  15   0       68.35       73.84      1.49 o 
   0  16   0       91.04       89.72      2.79 o 
   1  16   0        1.71        1.93      0.07 o 
   0 -16   1       17.82       17.49      0.44 o 
  -2 -15   1       26.51       28.01      0.51 o 
  -1 -15   1       12.27       14.83      0.33 o 
   0 -15   1       11.16       11.75      0.20 o 
   1 -15   1       19.28       19.55      0.37 o 
   2 -15   1       45.19       44.88      1.14 o 
  -3 -14   1       12.22       15.10      0.41 o 
  -2 -14   1       27.22       23.02      0.44 o 
   0 -14   1      128.36      125.20      2.19 o 
   1 -14   1        0.91        1.03      0.05 o 
   2 -14   1        2.79        2.44      0.06 o 
  -3 -13   1       13.04       12.72      0.35 o 
  -2 -13   1       12.67       11.41      0.52 o 
  -1 -13   1       93.12       98.07      2.51 o 
   0 -13   1        5.59        6.11      0.12 o 
   1 -13   1       21.16       22.70      0.44 o 
   2 -13   1       35.56       38.64      0.58 o 
   3 -13   1        1.49        2.27      0.10 o 
  -3 -12   1       23.32       21.05      0.95 o 
  -2 -12   1       42.48       42.94      0.85 o 
  -1 -12   1       78.34       77.70      2.62 o 
   0 -12   1      470.34      479.24      7.39 o 
   1 -12   1      288.47      281.14      3.66 o 
   2 -12   1      199.53      187.01      2.63 o 
   3 -12   1        1.47        2.00      0.10 o 
  -4 -11   1        2.47        2.50      0.07 o 
  -3 -11   1       10.03       10.20      0.22 o 
  -2 -11   1      108.80      109.63      2.03 o 
  -1 -11   1      172.05      172.65     11.46 o 
   0 -11   1       23.19       24.57      0.41 o 
   1 -11   1       13.56       14.28      0.26 o 
   2 -11   1       17.34       17.92      0.42 o 
   3 -11   1        4.33        5.24      0.13 o 
  -4 -10   1       26.97       28.67      0.56 o 
  -3 -10   1       47.22       45.72      2.17 o 
  -2 -10   1       79.98       74.93      1.86 o 
  -1 -10   1       82.25       78.18      3.01 o 
   0 -10   1       33.19       34.88      1.16 o 
   1 -10   1       36.76       35.68      0.56 o 
   2 -10   1       52.79       54.03      0.77 o 
   3 -10   1       99.29       92.89      2.43 o 
   4 -10   1        2.30        3.02      0.13 o 
  -4  -9   1       52.22       49.66      1.36 o 
  -3  -9   1      113.11       99.19      1.73 o 
  -2  -9   1      113.37      116.37      4.04 o 
  -1  -9   1       33.22       34.07      1.47 o 
   0  -9   1      534.62      562.17     11.77 o 
   1  -9   1       52.79       54.47      1.30 o 
   2  -9   1      306.24      298.32      4.12 o 
   3  -9   1       20.21       18.68      0.38 o 
   4  -9   1       10.19       10.78      0.34 o 
  -4  -8   1       10.65       10.17      0.32 o 
  -3  -8   1       20.43       18.94      0.36 o 
  -2  -8   1      142.02      141.31      4.86 o 
  -1  -8   1      231.17      229.66      9.33 o 
   0  -8   1       39.58       38.78      0.82 o 
   1  -8   1      167.97      172.12      4.36 o 
   2  -8   1       83.48       75.90      1.02 o 
   3  -8   1       20.92       19.56      0.54 o 
   4  -8   1       19.28       19.27      0.57 o 
  -5  -7   1       23.59       25.44      0.71 o 
  -4  -7   1       42.74       42.38      1.47 o 
  -3  -7   1      135.20      128.20      2.29 o 
  -2  -7   1      261.90      258.51      5.00 o 
  -1  -7   1       17.68       18.78      0.53 o 
   0  -7   1      230.66      263.83      6.23 o 
   1  -7   1      267.45      299.35      7.53 o 
   2  -7   1      461.94      457.63     16.17 o 
   3  -7   1       22.75       21.60      0.44 o 
   4  -7   1       72.51       71.79      1.99 o 
  -5  -6   1      111.84      116.21      2.49 o 
  -4  -6   1       19.34       18.33      0.34 o 
  -3  -6   1       43.00       38.33      0.66 o 
  -2  -6   1      720.49      703.43     21.74 o 
  -1  -6   1      654.68      649.68     57.25 o 
   0  -6   1     1141.96      966.05     25.99 o 
   1  -6   1      135.72      137.27      3.60 o 
   2  -6   1       41.79       45.11      1.59 o 
   3  -6   1      410.31      375.80      6.84 o 
   4  -6   1      145.40      140.66      3.43 o 
  -5  -5   1       12.06       12.89      0.27 o 
  -4  -5   1      134.55      138.30      2.81 o 
  -3  -5   1      195.82      198.27      8.99 o 
  -2  -5   1      145.29      151.81      4.07 o 
  -1  -5   1      199.94      206.85      4.89 o 
   0  -5   1      432.52      430.67      7.18 o 
   1  -5   1       27.56       27.70      1.00 o 
   2  -5   1      147.74      159.74      5.53 o 
   3  -5   1       14.64       14.67      0.29 o 
   4  -5   1      206.77      191.08     12.95 o 
  -5  -4   1       16.50       16.08      0.43 o 
  -4  -4   1      134.61      130.13      3.05 o 
  -3  -4   1       32.34       34.15      1.74 o 
  -2  -4   1       14.89       13.93      0.41 o 
  -1  -4   1      135.56      151.69      3.33 o 
   0  -4   1      300.63      299.07      8.07 o 
   1  -4   1     1385.48     1193.37     23.46 o 
   2  -4   1       41.24       45.41      1.60 o 
   3  -4   1       57.62       55.90      1.26 o 
   4  -4   1       29.93       29.34      1.14 o 
   5  -4   1       13.84       13.79      0.38 o 
  -5  -3   1       22.37       22.06      0.45 o 
  -4  -3   1       54.82       52.50      0.83 o 
  -3  -3   1       29.40       27.18      1.35 o 
  -2  -3   1      276.42      272.94      7.25 o 
  -1  -3   1      277.80      273.18      5.43 o 
   0  -3   1      531.15      483.19     17.58 o 
   1  -3   1       51.99       62.22      1.16 o 
   2  -3   1      106.83      108.86      2.22 o 
   3  -3   1       46.73       48.28      1.43 o 
   4  -3   1       24.20       23.81      0.62 o 
   5  -3   1       60.29       62.22      1.54 o 
  -5  -2   1       12.18       13.19      0.30 o 
  -4  -2   1       94.19       89.97      1.09 o 
  -3  -2   1      186.25      186.58     15.56 o 
  -2  -2   1       46.23       51.87      1.40 o 
  -1  -2   1      336.22      350.76      7.45 o 
   0  -2   1      229.18      227.61      4.97 o 
   1  -2   1      286.46      293.76      6.20 o 
   2  -2   1       26.60       29.03      0.62 o 
   3  -2   1      114.91      125.73      3.45 o 
   4  -2   1      120.23      112.94      3.00 o 
   5  -2   1      118.88      121.17      2.94 o 
  -5  -1   1       11.19       12.22      0.25 o 
  -4  -1   1        4.88        4.84      0.09 o 
  -3  -1   1       66.90       73.78      7.22 o 
  -2  -1   1       87.94      111.88      4.58 o 
  -1  -1   1     5626.51     3477.87    136.02 o 
   0  -1   1     1063.52      755.43     17.16 o 
   1  -1   1      109.29      104.99      1.73 o 
   2  -1   1      154.01      161.21      3.58 o 
   3  -1   1      205.98      235.59      8.22 o 
   4  -1   1       12.45       11.83      0.24 o 
   5  -1   1        5.97        5.92      0.20 o 
  -5   0   1       52.03       54.74      0.92 o 
  -4   0   1        0.48        0.45      0.06 o 
  -3   0   1      135.43      140.87     10.15 o 
  -2   0   1      210.88      202.79      8.22 o 
  -1   0   1        0.02       -0.05      0.05 o 
   0   0   1       46.87       40.53      1.05 o 
   1   0   1       20.12       25.05      0.61 o 
   2   0   1      126.27      144.03      3.67 o 
   3   0   1       80.30       80.05      3.05 o 
   4   0   1       38.18       35.86      0.64 o 
   5   0   1       80.97       75.50      1.87 o 
  -5   1   1       11.07       12.59      0.25 o 
  -4   1   1        5.03        5.04      0.11 o 
  -3   1   1       66.93       75.47      2.40 o 
  -2   1   1       86.98      103.72      4.25 o 
  -1   1   1     5633.56     3718.64     93.20 o 
   0   1   1     1062.11      777.40     17.60 o 
   1   1   1      110.22      103.10      2.28 o 
   2   1   1      152.67      164.35      4.20 o 
   3   1   1      206.97      233.84      6.52 o 
   4   1   1       12.49       12.17      0.25 o 
   5   1   1        6.36        6.41      0.16 o 
  -5   2   1       12.33       12.95      0.36 o 
  -4   2   1       95.02       90.82      1.44 o 
  -3   2   1      185.18      190.78      6.14 o 
  -2   2   1       46.38       52.12      1.62 o 
  -1   2   1      337.58      346.31      6.35 o 
   0   2   1      227.61      233.63      4.19 o 
   1   2   1      285.83      299.79      5.40 o 
   2   2   1       26.71       28.39      0.89 o 
   3   2   1      114.47      115.55      8.04 o 
   4   2   1      120.05      115.39      1.87 o 
   5   2   1      118.96      122.94      3.46 o 
  -5   3   1       22.49       21.28      0.41 o 
  -4   3   1       54.38       52.63      0.80 o 
  -3   3   1       29.09       25.60      0.60 o 
  -2   3   1      276.64      275.41      8.36 o 
  -1   3   1      278.08      279.10      4.37 o 
   0   3   1      532.73      487.18      8.35 o 
   1   3   1       50.65       61.27      1.86 o 
   2   3   1      105.67      105.59      2.76 o 
   3   3   1       47.00       48.19      2.28 o 
   4   3   1       24.06       24.75      0.44 o 
   5   3   1       60.01       61.32      0.96 o 
  -5   4   1       16.11       15.55      0.31 o 
  -4   4   1      135.12      130.97      1.89 o 
  -3   4   1       32.76       34.75      0.79 o 
  -2   4   1       15.29       13.85      0.36 o 
  -1   4   1      136.73      150.78      2.77 o 
   0   4   1      300.35      306.24      5.56 o 
   1   4   1     1388.11     1258.17     25.46 o 
   2   4   1       41.84       44.18      1.19 o 
   3   4   1       58.76       56.13      1.08 o 
   4   4   1       29.36       30.90      0.72 o 
   5   4   1       13.81       13.77      0.31 o 
  -5   5   1       12.38       13.42      0.23 o 
  -4   5   1      135.08      138.95      2.95 o 
  -3   5   1      194.85      193.50      2.97 o 
  -2   5   1      145.79      154.39      4.68 o 
  -1   5   1      198.42      208.65      3.39 o 
   0   5   1      431.11      449.24      7.72 o 
   1   5   1       27.50       28.69      0.70 o 
   2   5   1      146.49      155.58      4.00 o 
   3   5   1       14.36       14.36      0.33 o 
   4   5   1      206.21      199.01      4.14 o 
   5   5   1        3.95        4.02      0.16 o 
  -5   6   1      111.08      118.01      1.92 o 
  -4   6   1       19.02       18.18      0.28 o 
  -3   6   1       41.98       40.69      1.17 o 
  -2   6   1      719.88      744.99     22.58 o 
  -1   6   1      652.41      690.94     10.92 o 
   0   6   1     1145.34     1037.48     32.28 o 
   1   6   1      135.01      140.67      3.25 o 
   2   6   1       41.92       42.70      1.59 o 
   3   6   1      408.92      373.63      5.85 o 
   4   6   1      146.16      144.63      2.43 o 
  -5   7   1       23.35       25.16      0.83 o 
  -4   7   1       43.08       42.47      0.63 o 
  -3   7   1      136.75      130.94      3.88 o 
  -2   7   1      261.97      255.47      4.53 o 
  -1   7   1       18.33       19.42      0.37 o 
   0   7   1      227.55      265.07      4.50 o 
   1   7   1      267.17      295.36      5.12 o 
   2   7   1      464.21      456.70      8.66 o 
   3   7   1       22.64       21.81      0.44 o 
   4   7   1       73.68       72.38      1.25 o 
  -4   8   1       10.47       10.30      0.26 o 
  -3   8   1       20.17       18.97      0.34 o 
  -2   8   1      143.07      138.38      4.54 o 
  -1   8   1      232.62      225.65      3.48 o 
   0   8   1       39.33       38.09      0.91 o 
   1   8   1      165.57      174.43      3.94 o 
   2   8   1       84.14       77.94      1.78 o 
   3   8   1       20.89       19.45      0.40 o 
   4   8   1       19.41       19.23      0.37 o 
  -4   9   1       51.95       48.29      1.02 o 
  -3   9   1      113.26      103.31      1.51 o 
  -2   9   1      113.49      115.03      1.74 o 
  -1   9   1       33.68       34.33      0.97 o 
   0   9   1      535.70      578.22     25.39 o 
   1   9   1       52.71       52.82      1.04 o 
   2   9   1      306.09      289.11      4.28 o 
   3   9   1       20.26       18.91      0.35 o 
   4   9   1        9.85       10.71      0.28 o 
  -4  10   1       27.35       29.66      0.54 o 
  -3  10   1       47.88       47.37      0.77 o 
  -2  10   1       78.99       75.68      1.21 o 
  -1  10   1       82.49       76.43      1.89 o 
   0  10   1       32.84       33.92      1.22 o 
   1  10   1       36.49       34.71      0.70 o 
   2  10   1       52.33       51.70      0.81 o 
   3  10   1       98.44       94.45      1.40 o 
   4  10   1        2.56        3.36      0.14 o 
  -4  11   1        2.77        3.02      0.09 o 
  -3  11   1       10.00       10.28      0.22 o 
  -2  11   1      108.11      107.03      1.51 o 
  -1  11   1      172.33      174.22      2.07 o 
   0  11   1       23.18       23.61      0.31 o 
   1  11   1       13.51       13.77      0.20 o 
   2  11   1       17.68       18.17      0.30 o 
   3  11   1        4.33        5.27      0.11 o 
  -3  12   1       23.65       20.88      0.47 o 
  -2  12   1       42.61       44.03      0.64 o 
  -1  12   1       78.46       78.23      1.12 o 
   0  12   1      468.00      471.87      6.46 o 
   1  12   1      291.07      282.75      4.13 o 
   2  12   1      199.32      185.46      2.73 o 
   3  12   1        1.55        2.21      0.12 o 
  -3  13   1       12.87       12.22      0.29 o 
  -2  13   1       12.54       11.34      0.23 o 
  -1  13   1       93.08       97.45      1.33 o 
   0  13   1        5.69        6.31      0.14 o 
   1  13   1       20.89       23.37      0.38 o 
   2  13   1       35.86       39.26      0.60 o 
   3  13   1        1.54        2.30      0.06 o 
  -3  14   1       12.54       15.09      0.33 o 
  -2  14   1       27.51       23.24      0.50 o 
  -1  14   1       10.27       10.21      0.55 o 
   0  14   1      129.16      127.52      2.14 o 
   1  14   1        0.83        0.87      0.08 o 
   2  14   1        2.75        2.45      0.06 o 
  -2  15   1       26.23       29.80      0.61 o 
  -1  15   1       12.30       15.23      0.37 o 
   0  15   1       11.22       11.66      0.33 o 
   1  15   1       19.56       19.92      0.43 o 
   2  15   1       45.14       44.95      1.42 o 
  -1  16   1        0.08        0.26      0.05 o 
   0  16   1       17.55       17.59      0.38 o 
   1  16   1      116.34      119.25      2.40 o 
   0 -15   2      103.18      110.12      1.94 o 
   1 -15   2       38.27       41.06      0.98 o 
  -2 -14   2       32.93       32.88      0.85 o 
  -1 -14   2       60.41       61.25      1.82 o 
   0 -14   2        0.68        0.54      0.04 o 
   1 -14   2       17.64       17.21      0.34 o 
   2 -14   2        0.47        0.53      0.05 o 
  -3 -13   2        0.44        0.45      0.04 o 
  -2 -13   2        1.96        2.58      0.09 o 
  -1 -13   2      210.79      210.28      5.77 o 
   0 -13   2      147.75      142.50      2.10 o 
   1 -13   2       96.37       92.86      1.61 o 
   2 -13   2       17.26       17.55      0.27 o 
  -3 -12   2        7.13        7.51      0.22 o 
  -2 -12   2      123.23      123.27      2.30 o 
  -1 -12   2      128.51      131.66      3.45 o 
   0 -12   2       33.91       31.18      0.52 o 
   1 -12   2       45.82       44.82      0.62 o 
   2 -12   2       51.02       51.09      0.74 o 
   3 -12   2       64.32       67.53      1.71 o 
  -4 -11   2       11.38       11.38      0.34 o 
  -3 -11   2       34.25       35.09      0.67 o 
  -2 -11   2      233.38      227.30      6.05 o 
  -1 -11   2      208.50      217.31      6.44 o 
   0 -11   2       61.43       64.25      0.99 o 
   1 -11   2      147.75      155.57      2.05 o 
   2 -11   2       34.38       34.83      0.52 o 
   3 -11   2       28.70       26.99      0.72 o 
  -4 -10   2       24.48       22.80      0.67 o 
  -3 -10   2       10.75       10.66      0.23 o 
  -2 -10   2       19.26       21.05      0.98 o 
  -1 -10   2      258.01      261.57      9.26 o 
   0 -10   2      172.49      177.58      2.74 o 
   1 -10   2      241.93      253.10      4.07 o 
   2 -10   2      111.71      119.37      1.70 o 
   3 -10   2       28.63       29.99      0.58 o 
  -4  -9   2       41.56       40.27      1.28 o 
  -3  -9   2       23.16       21.49      0.34 o 
  -2  -9   2      107.07      105.90      3.56 o 
  -1  -9   2       17.73       18.83      0.82 o 
   0  -9   2       59.46       59.88      0.99 o 
   1  -9   2       42.03       40.72      0.53 o 
   2  -9   2       98.00       95.21      1.34 o 
   3  -9   2       61.51       59.07      1.12 o 
   4  -9   2       12.88       11.53      0.36 o 
  -4  -8   2        8.74        9.25      0.20 o 
  -3  -8   2      170.16      159.68      2.92 o 
  -2  -8   2       42.53       42.17      0.81 o 
  -1  -8   2      166.92      178.40      5.76 o 
   0  -8   2       70.50       74.47      1.23 o 
   1  -8   2       65.02       67.49      0.98 o 
   2  -8   2       35.89       35.76      0.75 o 
   3  -8   2      200.76      190.54      4.19 o 
   4  -8   2       23.68       20.93      0.62 o 
  -4  -7   2       10.79       12.10      0.25 o 
  -3  -7   2      126.95      119.24      2.18 o 
  -2  -7   2      100.19       97.03      1.79 o 
  -1  -7   2      184.72      186.00      3.54 o 
   0  -7   2        5.27        5.89      0.15 o 
   1  -7   2       77.84       74.18      1.38 o 
   2  -7   2      141.58      135.08      2.42 o 
   3  -7   2       34.94       32.68      1.18 o 
   4  -7   2        3.70        4.38      0.17 o 
  -5  -6   2       92.73       98.11      2.36 o 
  -4  -6   2      143.42      145.07      2.66 o 
  -3  -6   2       29.47       29.51      0.57 o 
  -2  -6   2      107.99      108.59      1.79 o 
  -1  -6   2      144.53      148.34      2.82 o 
   0  -6   2        0.18        0.39      0.06 o 
   1  -6   2       29.96       32.70      0.86 o 
   2  -6   2       17.17       18.09      0.41 o 
   3  -6   2      159.98      152.60      3.09 o 
   4  -6   2        4.13        4.34      0.17 o 
  -5  -5   2       21.69       21.10      0.41 o 
  -4  -5   2        3.35        2.91      0.08 o 
  -3  -5   2       82.87       86.24      2.15 o 
  -2  -5   2      497.91      498.73     11.56 o 
  -1  -5   2      122.16      120.12      2.59 o 
   0  -5   2      328.62      364.31      9.13 o 
   1  -5   2      322.28      331.81      8.49 o 
   2  -5   2      313.82      311.38     10.75 o 
   3  -5   2      215.44      200.23      5.48 o 
   4  -5   2       21.60       18.29      0.37 o 
  -5  -4   2        7.91        9.26      0.21 o 
  -4  -4   2       18.57       17.37      0.36 o 
  -3  -4   2        3.51        3.34      0.31 o 
  -2  -4   2       46.04       48.74      2.20 o 
  -1  -4   2      126.68      130.48      2.84 o 
   0  -4   2      207.79      225.79      5.77 o 
   1  -4   2       65.23       67.90      1.72 o 
   2  -4   2       64.96       73.95      2.58 o 
   3  -4   2      185.70      174.60      3.21 o 
   4  -4   2       23.04       21.06      0.42 o 
  -5  -3   2       73.77       73.42      1.52 o 
  -4  -3   2       34.86       38.53      1.06 o 
  -3  -3   2      128.81      135.18      4.81 o 
  -2  -3   2      290.36      312.83      8.96 o 
  -1  -3   2      379.71      393.28      7.32 o 
   0  -3   2     1304.40     1143.06     25.82 o 
   1  -3   2      127.09      143.18      3.02 o 
   2  -3   2      105.95      113.98      5.67 o 
   3  -3   2      102.93       97.11      2.14 o 
   4  -3   2       77.06       76.50      1.40 o 
  -5  -2   2       14.09       15.53      0.29 o 
  -4  -2   2       68.17       69.84      1.05 o 
  -3  -2   2      158.45      168.64      2.85 o 
  -2  -2   2      573.42      612.28     24.81 o 
  -1  -2   2      252.50      253.70      4.78 o 
   0  -2   2      214.41      225.25      4.82 o 
   1  -2   2       99.56       98.18      2.04 o 
   2  -2   2       35.64       45.03      2.46 o 
   3  -2   2       12.65       11.64      0.26 o 
   4  -2   2       68.75       67.94      2.03 o 
  -5  -1   2       56.49       60.58      1.40 o 
  -4  -1   2       97.18       98.84      1.26 o 
  -3  -1   2       46.74       50.32      1.34 o 
  -2  -1   2       22.01       19.59      0.67 o 
  -1  -1   2      220.72      246.95      5.32 o 
   0  -1   2      317.16      324.76      6.08 o 
   1  -1   2      640.84      671.43     21.16 o 
   2  -1   2      129.57      135.76      2.81 o 
   3  -1   2       57.90       52.25      0.88 o 
   4  -1   2      230.92      226.32      5.51 o 
  -5   0   2        1.98        2.34      0.07 o 
  -4   0   2       14.68       16.36      0.24 o 
  -3   0   2       79.95       71.06      1.45 o 
  -2   0   2      891.96      880.19     26.57 o 
  -1   0   2      963.09      855.26     41.33 o 
   0   0   2      323.93      319.71      8.30 o 
   1   0   2      984.74     1026.07     22.52 o 
   2   0   2      758.26      819.21     20.83 o 
   3   0   2        4.37        3.31      0.17 o 
   4   0   2       61.76       59.68      1.13 o 
  -5   1   2       56.57       59.82      1.06 o 
  -4   1   2       96.93      100.58      1.48 o 
  -3   1   2       47.32       50.65      0.89 o 
  -2   1   2       21.53       19.34      0.65 o 
  -1   1   2      219.38      235.82      5.19 o 
   0   1   2      319.22      312.27      8.34 o 
   1   1   2      640.80      681.22     14.04 o 
   2   1   2      129.02      137.38      3.55 o 
   3   1   2       56.61       53.02      1.10 o 
   4   1   2      231.25      225.97      4.10 o 
  -5   2   2       14.32       15.96      0.32 o 
  -4   2   2       67.33       70.38      0.98 o 
  -3   2   2      156.93      166.12      2.55 o 
  -2   2   2      573.31      590.71     17.88 o 
  -1   2   2      252.99      256.37      4.74 o 
   0   2   2      214.17      221.40      4.65 o 
   1   2   2       97.94       96.15      2.02 o 
   2   2   2       35.68       41.81      1.17 o 
   3   2   2       12.72       11.83      0.30 o 
   4   2   2       67.31       65.51      1.24 o 
  -5   3   2       74.89       76.59      1.30 o 
  -4   3   2       34.21       38.16      0.47 o 
  -3   3   2      128.15      133.44      2.98 o 
  -2   3   2      292.06      297.10      8.97 o 
  -1   3   2      380.97      392.03      6.35 o 
   0   3   2     1305.21     1148.65     21.59 o 
   1   3   2      127.06      146.54      3.99 o 
   2   3   2      106.48      113.33      3.02 o 
   3   3   2      103.89       95.59      2.97 o 
   4   3   2       77.03       74.98      1.87 o 
  -5   4   2        8.09        9.31      0.35 o 
  -4   4   2       18.31       17.47      0.29 o 
  -3   4   2        3.59        3.39      0.09 o 
  -2   4   2       45.74       47.13      1.01 o 
  -1   4   2      125.85      129.18      1.85 o 
   0   4   2      209.14      230.49      3.55 o 
   1   4   2       64.66       69.34      1.07 o 
   2   4   2       64.55       71.00      1.88 o 
   3   4   2      185.76      179.80      2.51 o 
   4   4   2       23.12       21.59      0.51 o 
  -5   5   2       22.32       21.38      0.51 o 
  -4   5   2        3.08        2.65      0.06 o 
  -3   5   2       81.96       91.02      2.29 o 
  -2   5   2      496.05      491.96     10.19 o 
  -1   5   2      122.96      121.66      1.66 o 
   0   5   2      330.29      362.71      5.97 o 
   1   5   2      322.55      331.44      5.64 o 
   2   5   2      314.30      301.73      7.50 o 
   3   5   2      215.52      206.39      2.65 o 
   4   5   2       21.41       18.60      0.42 o 
  -5   6   2       93.13      101.69      3.42 o 
  -4   6   2      144.41      150.78      1.99 o 
  -3   6   2       29.38       30.21      0.62 o 
  -2   6   2      108.27      108.41      1.87 o 
  -1   6   2      143.38      150.59      2.10 o 
   0   6   2        0.16        0.50      0.05 o 
   1   6   2       30.15       32.43      0.64 o 
   2   6   2       17.09       18.40      0.51 o 
   3   6   2      160.55      152.20      2.32 o 
   4   6   2        4.05        4.16      0.13 o 
  -4   7   2       10.95       12.04      0.23 o 
  -3   7   2      127.31      122.65      3.40 o 
  -2   7   2      100.31       98.29      1.88 o 
  -1   7   2      185.47      186.86      2.61 o 
   0   7   2        5.03        5.58      0.11 o 
   1   7   2       77.51       75.37      1.44 o 
   2   7   2      141.01      133.50      2.47 o 
   3   7   2       35.32       34.26      0.55 o 
   4   7   2        3.73        4.14      0.13 o 
  -4   8   2        8.54        8.84      0.18 o 
  -3   8   2      170.18      164.27      4.48 o 
  -2   8   2       42.35       42.63      0.71 o 
  -1   8   2      166.58      181.57      2.71 o 
   0   8   2       69.72       75.20      1.13 o 
   1   8   2       64.36       66.90      1.13 o 
   2   8   2       35.26       35.24      0.58 o 
   3   8   2      201.63      193.36      3.24 o 
   4   8   2       23.63       21.84      0.45 o 
  -4   9   2       40.83       39.80      0.84 o 
  -3   9   2       23.01       21.90      0.39 o 
  -2   9   2      107.62      104.47      1.99 o 
  -1   9   2       17.52       18.79      0.49 o 
   0   9   2       58.74       59.63      1.19 o 
   1   9   2       42.60       40.46      0.85 o 
   2   9   2       97.22       91.81      3.16 o 
   3   9   2       61.92       60.32      1.04 o 
   4   9   2       13.41       12.32      0.36 o 
  -4  10   2       24.88       23.74      0.51 o 
  -3  10   2       10.78       10.79      0.21 o 
  -2  10   2       18.77       21.01      0.33 o 
  -1  10   2      259.68      252.41      2.77 o 
   0  10   2      173.35      172.27      2.47 o 
   1  10   2      242.50      245.44      8.08 o 
   2  10   2      111.99      118.19      2.59 o 
   3  10   2       27.92       29.81      0.69 o 
  -4  11   2       11.80       11.78      0.35 o 
  -3  11   2       34.33       35.42      0.87 o 
  -2  11   2      234.59      221.70      4.39 o 
  -1  11   2      207.85      205.56      2.59 o 
   0  11   2       60.17       59.78      0.93 o 
   1  11   2      147.27      154.53      2.60 o 
   2  11   2       34.32       33.63      0.61 o 
   3  11   2       28.17       27.72      0.63 o 
  -3  12   2        7.23        7.77      0.23 o 
  -2  12   2      123.44      122.76      2.94 o 
  -1  12   2      128.22      129.52      1.82 o 
   0  12   2       33.42       30.56      0.48 o 
   1  12   2       46.03       45.71      0.69 o 
   2  12   2       51.32       49.94      0.94 o 
   3  12   2       64.01       68.38      1.94 o 
  -3  13   2        0.48        0.50      0.05 o 
  -2  13   2        2.14        2.90      0.10 o 
  -1  13   2      209.78      202.00      3.83 o 
   0  13   2      149.79      141.76      2.09 o 
   1  13   2       97.08       92.00      1.37 o 
   2  13   2       17.49       17.01      0.32 o 
  -1  14   2       59.60       62.09      1.31 o 
   0  14   2        0.74        0.63      0.05 o 
   1  14   2       17.57       17.51      0.28 o 
   2  14   2        0.43        0.32      0.05 o 
  -1  15   2       61.08       65.74      1.38 o 
   0  15   2      104.40      114.13      1.84 o 
   1  15   2       39.08       41.41      0.72 o 
   0  16   2        6.13        6.16      0.23 o 
   0 -14   3        0.09        0.22      0.05 o 
  -2 -13   3        2.71        3.35      0.12 o 
  -1 -13   3       25.74       25.55      0.60 o 
   0 -13   3       10.72       10.70      0.31 o 
   1 -13   3       58.76       58.11      1.02 o 
  -3 -12   3       41.87       43.83      1.26 o 
  -2 -12   3      129.70      127.31      3.14 o 
  -1 -12   3       84.70       84.16      2.42 o 
   0 -12   3      132.84      138.59      2.06 o 
   1 -12   3        0.23        0.68      0.04 o 
   2 -12   3        1.12        0.66      0.05 o 
  -3 -11   3       12.31       10.68      0.22 o 
  -2 -11   3       47.89       44.09      0.95 o 
  -1 -11   3       18.83       19.25      0.50 o 
   0 -11   3        1.43        1.36      0.05 o 
   1 -11   3        8.07        7.16      0.14 o 
   2 -11   3       39.08       40.16      0.59 o 
  -4 -10   3        5.77        6.10      0.20 o 
  -3 -10   3       35.75       31.68      0.50 o 
  -2 -10   3       30.10       28.36      0.51 o 
  -1 -10   3       24.97       25.35      0.45 o 
   0 -10   3       74.94       75.63      1.05 o 
   1 -10   3       36.94       34.97      0.49 o 
   2 -10   3       52.32       51.68      0.75 o 
   3 -10   3       12.51       13.85      0.39 o 
  -4  -9   3       16.87       15.50      0.31 o 
  -3  -9   3       22.27       19.48      0.29 o 
  -2  -9   3      143.10      142.86      3.05 o 
  -1  -9   3      246.31      253.07      4.03 o 
   0  -9   3      133.93      135.23      1.84 o 
   1  -9   3      355.13      352.32      4.67 o 
   2  -9   3      123.30      125.09      2.00 o 
   3  -9   3       49.70       51.98      0.98 o 
  -4  -8   3       34.90       35.21      0.97 o 
  -3  -8   3       91.82       90.80      1.26 o 
  -2  -8   3      196.92      199.85      2.91 o 
  -1  -8   3       35.10       33.34      0.64 o 
   0  -8   3       11.83       12.28      0.23 o 
   1  -8   3       68.82       69.57      0.94 o 
   2  -8   3       25.79       25.23      0.41 o 
   3  -8   3       47.79       46.56      0.89 o 
  -4  -7   3       32.63       34.90      0.66 o 
  -3  -7   3       20.27       18.12      0.28 o 
  -2  -7   3       15.18       14.42      0.29 o 
  -1  -7   3      163.15      152.40      2.56 o 
   0  -7   3      111.11      104.78      1.28 o 
   1  -7   3       41.18       40.65      0.55 o 
   2  -7   3      374.08      370.50      5.44 o 
   3  -7   3      106.63      109.39      1.99 o 
  -4  -6   3       24.10       24.08      0.47 o 
  -3  -6   3      247.84      252.42      3.61 o 
  -2  -6   3       26.06       28.28      0.44 o 
  -1  -6   3       36.24       39.17      2.14 o 
   0  -6   3       32.82       28.98      0.40 o 
   1  -6   3      128.90      123.85      1.53 o 
   2  -6   3      267.13      266.00      3.86 o 
   3  -6   3       36.84       34.06      0.66 o 
   4  -6   3        8.70       11.08      0.34 o 
  -4  -5   3       17.37       17.28      0.35 o 
  -3  -5   3       43.81       42.07      0.83 o 
  -2  -5   3      121.63      125.90      2.23 o 
  -1  -5   3      105.32      104.59      2.43 o 
   0  -5   3       16.47       14.94      0.31 o 
   1  -5   3      303.12      289.49      4.10 o 
   2  -5   3      154.80      153.46      2.80 o 
   3  -5   3       13.48       14.46      0.46 o 
   4  -5   3        0.50        0.36      0.05 o 
  -5  -4   3       10.16        9.37      0.34 o 
  -4  -4   3       31.63       30.22      0.49 o 
  -3  -4   3       19.77       17.67      0.33 o 
  -2  -4   3      140.12      146.53      2.63 o 
  -1  -4   3      366.25      374.59      8.53 o 
   0  -4   3      623.53      657.03     16.57 o 
   1  -4   3       42.44       46.49      1.34 o 
   2  -4   3       83.28       82.04      1.53 o 
   3  -4   3       48.42       53.03      1.52 o 
   4  -4   3        3.56        3.32      0.14 o 
  -5  -3   3       76.27       82.41      1.49 o 
  -4  -3   3       77.54       82.91      1.66 o 
  -3  -3   3      188.92      188.09      4.27 o 
  -2  -3   3       63.24       61.48      1.08 o 
  -1  -3   3      119.23      123.81      2.39 o 
   0  -3   3       95.66      100.82      2.14 o 
   1  -3   3       43.61       43.86      0.82 o 
   2  -3   3      165.20      163.99      3.04 o 
   3  -3   3       50.16       46.30      1.13 o 
   4  -3   3       17.48       15.53      0.36 o 
  -5  -2   3       17.69       20.06      0.46 o 
  -4  -2   3       56.23       58.41      0.78 o 
  -3  -2   3       58.99       59.63      1.19 o 
  -2  -2   3      120.19      115.92      2.15 o 
  -1  -2   3      124.20      128.03      2.46 o 
   0  -2   3      153.15      153.39      3.26 o 
   1  -2   3       14.19       17.07      0.42 o 
   2  -2   3       42.27       39.25      0.66 o 
   3  -2   3      328.85      316.73      5.60 o 
   4  -2   3       32.69       33.79      0.77 o 
  -5  -1   3       12.33       12.64      0.26 o 
  -4  -1   3       14.13       13.65      0.20 o 
  -3  -1   3      144.49      157.39      2.05 o 
  -2  -1   3      111.65      116.08      1.97 o 
  -1  -1   3      175.17      170.19      4.46 o 
   0  -1   3      113.88      134.77      3.46 o 
   1  -1   3      431.72      460.48      9.72 o 
   2  -1   3       19.27       20.11      0.57 o 
   3  -1   3        9.21        8.50      0.34 o 
   4  -1   3        3.47        3.62      0.15 o 
  -5   0   3        6.69        7.38      0.27 o 
  -4   0   3       25.91       25.95      0.40 o 
  -3   0   3       29.05       31.99      0.53 o 
  -2   0   3      330.59      331.68      5.50 o 
  -1   0   3        8.24        8.08      0.20 o 
   0   0   3      278.46      295.46      6.16 o 
   1   0   3       23.04       18.97      0.43 o 
   2   0   3        3.00        3.25      0.14 o 
   3   0   3      118.37      115.19      2.11 o 
  -5   1   3       11.81       12.06      0.33 o 
  -4   1   3       14.80       13.91      0.21 o 
  -3   1   3      144.56      157.12      3.52 o 
  -2   1   3      112.03      118.19      1.65 o 
  -1   1   3      175.22      171.36      3.55 o 
   0   1   3      114.54      131.78      2.76 o 
   1   1   3      430.88      464.12      9.62 o 
   2   1   3       19.40       20.30      0.63 o 
   3   1   3        9.11        8.01      0.18 o 
   4   1   3        3.57        4.00      0.17 o 
  -5   2   3       17.60       19.93      0.60 o 
  -4   2   3       55.55       58.63      0.76 o 
  -3   2   3       58.74       59.10      1.55 o 
  -2   2   3      119.84      114.51      1.54 o 
  -1   2   3      123.46      126.78      2.13 o 
   0   2   3      152.51      157.52      6.64 o 
   1   2   3       13.78       17.71      0.42 o 
   2   2   3       41.22       43.05      0.90 o 
   3   2   3      328.70      312.13      6.13 o 
   4   2   3       33.06       33.39      0.62 o 
  -5   3   3       76.44       80.35      2.19 o 
  -4   3   3       76.57       82.31      1.00 o 
  -3   3   3      187.61      188.12      3.79 o 
  -2   3   3       62.79       60.04      0.83 o 
  -1   3   3      118.54      123.32      2.06 o 
   0   3   3       96.97      102.81      2.34 o 
   1   3   3       43.18       44.66      1.37 o 
   2   3   3      166.16      172.55      3.43 o 
   3   3   3       49.20       47.39      0.91 o 
   4   3   3       17.06       15.46      0.48 o 
  -4   4   3       31.55       30.81      0.40 o 
  -3   4   3       19.31       17.25      0.25 o 
  -2   4   3      141.56      144.51      2.08 o 
  -1   4   3      368.17      388.32      5.76 o 
   0   4   3      625.45      662.92     12.01 o 
   1   4   3       42.72       47.61      0.80 o 
   2   4   3       83.75       82.64      1.31 o 
   3   4   3       48.98       55.10      1.54 o 
   4   4   3        3.60        3.59      0.15 o 
  -5   5   3       26.21       30.36      0.84 o 
  -4   5   3       17.43       18.20      0.32 o 
  -3   5   3       44.07       42.85      0.52 o 
  -2   5   3      121.84      119.63      1.54 o 
  -1   5   3      106.63      106.99      1.76 o 
   0   5   3       16.09       15.62      0.30 o 
   1   5   3      302.91      293.79      5.35 o 
   2   5   3      154.44      152.85      2.38 o 
   3   5   3       13.48       14.19      0.30 o 
  -4   6   3       24.15       25.03      0.44 o 
  -3   6   3      247.70      251.84      2.90 o 
  -2   6   3       26.22       27.99      0.34 o 
  -1   6   3       36.18       37.04      0.46 o 
   0   6   3       32.25       29.71      0.40 o 
   1   6   3      128.63      123.52      2.46 o 
   2   6   3      266.87      253.44      4.38 o 
   3   6   3       37.09       33.70      0.99 o 
   4   6   3        8.60       11.19      0.35 o 
  -4   7   3       33.09       35.62      0.92 o 
  -3   7   3       20.33       18.42      0.28 o 
  -2   7   3       15.13       14.49      0.23 o 
  -1   7   3      164.26      152.87      1.72 o 
   0   7   3      110.36      107.24      1.26 o 
   1   7   3       38.83       39.16      0.77 o 
   2   7   3      374.00      363.05      5.48 o 
   3   7   3      107.62      106.35      2.65 o 
  -4   8   3       34.45       37.27      1.14 o 
  -3   8   3       91.58       89.92      1.43 o 
  -2   8   3      197.21      196.17      2.69 o 
  -1   8   3       34.95       33.44      0.41 o 
   0   8   3       11.58       11.78      0.15 o 
   1   8   3       68.21       68.56      1.35 o 
   2   8   3       26.34       25.34      0.43 o 
   3   8   3       48.48       46.85      0.95 o 
  -4   9   3       16.76       16.35      0.46 o 
  -3   9   3       21.54       19.27      0.54 o 
  -2   9   3      143.10      141.30      1.94 o 
  -1   9   3      246.16      249.29      3.61 o 
   0   9   3      134.07      133.17      2.02 o 
   1   9   3      355.51      359.30      6.52 o 
   2   9   3      123.62      122.85      2.10 o 
   3   9   3       49.36       52.59      0.90 o 
  -3  10   3       36.58       30.63      0.83 o 
  -2  10   3       30.71       28.58      0.51 o 
  -1  10   3       24.72       25.39      0.40 o 
   0  10   3       74.65       75.13      1.08 o 
   1  10   3       36.76       34.69      0.79 o 
   2  10   3       51.60       51.29      0.90 o 
   3  10   3       12.49       14.01      0.47 o 
  -3  11   3       12.10        9.79      0.39 o 
  -2  11   3       47.38       43.75      0.75 o 
  -1  11   3       18.92       19.23      0.39 o 
   0  11   3        1.41        1.43      0.06 o 
   1  11   3        7.69        6.89      0.21 o 
   2  11   3       38.81       39.45      0.90 o 
  -2  12   3      128.76      130.18      3.62 o 
  -1  12   3       84.36       81.74      2.37 o 
   0  12   3      134.14      140.00      2.33 o 
   1  12   3        0.23        0.57      0.06 o 
   2  12   3        1.16        0.76      0.07 o 
  -1  13   3       26.03       26.01      0.78 o 
   0  13   3       10.89       10.72      0.28 o 
   1  13   3       58.64       57.80      1.27 o 
   2  13   3       23.58       24.24      0.72 o 
   0  14   3        0.07        0.30      0.05 o 
   1  14   3        1.35        2.02      0.10 o 
   0  15   3        6.83        7.73      0.25 o 
  -1 -12   4       16.30       16.02      0.59 o 
   0 -12   4       63.31       58.36      1.02 o 
  -3 -11   4       70.75       62.60      1.70 o 
  -2 -11   4       11.04       10.87      0.37 o 
  -1 -11   4       58.54       58.76      1.81 o 
   0 -11   4        1.99        1.68      0.06 o 
   1 -11   4       25.24       24.61      0.38 o 
  -3 -10   4       13.94       13.08      0.26 o 
  -2 -10   4      134.36      140.39      1.92 o 
  -1 -10   4       10.66       10.94      0.18 o 
   0 -10   4       74.11       75.86      1.18 o 
   1 -10   4       66.49       66.08      0.96 o 
   2 -10   4       95.20      101.77      2.55 o 
  -3  -9   4       98.74       92.21      1.46 o 
  -2  -9   4       41.89       45.07      0.63 o 
  -1  -9   4       24.58       25.44      0.32 o 
   0  -9   4       74.10       79.51      1.21 o 
   1  -9   4       31.25       30.65      0.47 o 
   2  -9   4       52.90       53.58      1.18 o 
  -4  -8   4        2.82        3.22      0.08 o 
  -3  -8   4       12.69       13.62      0.22 o 
  -2  -8   4        5.45        6.02      0.12 o 
  -1  -8   4      187.64      178.18      2.19 o 
   0  -8   4      179.31      166.92      2.82 o 
   1  -8   4      146.21      140.37      1.99 o 
   2  -8   4        2.61        2.31      0.08 o 
  -4  -7   4       62.17       64.06      1.22 o 
  -3  -7   4        7.37        7.27      0.13 o 
  -2  -7   4       40.48       40.78      0.59 o 
  -1  -7   4       26.90       24.97      0.31 o 
   0  -7   4       72.31       68.52      0.93 o 
   1  -7   4       86.08       87.45      1.33 o 
   2  -7   4       10.87       10.22      0.19 o 
   3  -7   4        8.70        8.43      0.28 o 
  -4  -6   4       36.92       36.23      0.56 o 
  -3  -6   4       12.79       12.60      0.21 o 
  -2  -6   4       26.41       26.51      0.40 o 
  -1  -6   4       80.54       75.52      0.86 o 
   0  -6   4       19.17       18.24      0.27 o 
   1  -6   4      267.81      269.24      3.58 o 
   2  -6   4       47.34       49.93      0.97 o 
   3  -6   4        0.82        1.35      0.09 o 
  -4  -5   4       49.61       48.55      0.91 o 
  -3  -5   4       21.52       23.09      0.35 o 
  -2  -5   4       25.20       27.26      0.48 o 
  -1  -5   4        0.69        1.18      0.06 o 
   0  -5   4       20.08       19.96      0.29 o 
   1  -5   4       10.79       13.61      0.20 o 
   2  -5   4       24.63       29.17      0.58 o 
   3  -5   4        0.10        0.34      0.05 o 
  -4  -4   4       18.29       17.76      0.47 o 
  -3  -4   4      150.07      146.88      2.03 o 
  -2  -4   4      142.39      139.73      2.23 o 
  -1  -4   4       92.30       90.70      1.14 o 
   0  -4   4       50.54       51.83      0.69 o 
   1  -4   4       75.77       78.70      0.95 o 
   2  -4   4       12.73       13.12      0.29 o 
   3  -4   4        2.12        2.90      0.14 o 
  -4  -3   4       35.38       33.10      0.56 o 
  -3  -3   4       51.31       52.90      0.77 o 
  -2  -3   4       60.06       62.00      1.03 o 
  -1  -3   4      152.69      153.68      1.72 o 
   0  -3   4       30.57       32.93      0.46 o 
   1  -3   4      127.44      129.92      1.38 o 
   2  -3   4      376.84      384.47      6.56 o 
   3  -3   4        3.82        4.13      0.20 o 
  -4  -2   4      107.32      109.48      1.92 o 
  -3  -2   4        7.84        6.69      0.12 o 
  -2  -2   4      145.07      141.45      2.33 o 
  -1  -2   4       67.43       67.19      0.69 o 
   0  -2   4       30.27       28.10      0.34 o 
   1  -2   4       91.19       98.27      1.04 o 
   2  -2   4       41.06       37.13      0.57 o 
   3  -2   4       82.01       76.86      1.36 o 
  -4  -1   4       25.24       26.33      0.41 o 
  -3  -1   4      121.67      124.37      1.63 o 
  -2  -1   4       76.98       77.60      1.54 o 
  -1  -1   4      116.94      113.47      1.21 o 
   0  -1   4       44.79       43.88      0.65 o 
   1  -1   4       32.00       34.92      0.39 o 
   2  -1   4       99.26      100.61      1.45 o 
   3  -1   4       19.59       20.06      0.40 o 
  -4   0   4        3.31        2.89      0.08 o 
  -3   0   4        9.38       11.07      0.18 o 
  -2   0   4        0.03        0.09      0.03 o 
  -1   0   4       36.66       37.27      0.42 o 
   0   0   4      609.60      612.13      7.00 o 
   1   0   4      413.97      403.84      5.06 o 
   2   0   4      120.34      114.45      2.02 o 
   3   0   4       13.78       17.82      0.36 o 
  -4   1   4       25.26       26.39      0.36 o 
  -3   1   4      121.18      122.71      2.15 o 
  -2   1   4       76.79       78.54      1.23 o 
  -1   1   4      116.70      112.90      1.15 o 
   0   1   4       44.50       43.34      0.52 o 
   1   1   4       31.93       34.53      0.41 o 
   2   1   4       98.14       98.78      1.77 o 
   3   1   4       19.97       20.17      0.53 o 
  -4   2   4      106.97      108.27      1.44 o 
  -3   2   4        8.21        7.21      0.13 o 
  -2   2   4      143.46      140.56      2.34 o 
  -1   2   4       67.43       67.87      0.70 o 
   0   2   4       30.16       27.53      0.33 o 
   1   2   4       90.14       97.42      1.42 o 
   2   2   4       41.41       36.54      1.51 o 
   3   2   4       82.23       75.57      1.36 o 
  -4   3   4       35.34       33.66      0.47 o 
  -3   3   4       52.01       54.80      0.75 o 
  -2   3   4       60.18       62.96      0.75 o 
  -1   3   4      153.04      155.95      1.58 o 
   0   3   4       31.30       33.35      0.39 o 
   1   3   4      126.64      130.60      1.47 o 
   2   3   4      378.46      390.08      6.66 o 
   3   3   4        4.13        4.62      0.13 o 
  -4   4   4       18.57       17.12      0.30 o 
  -3   4   4      148.92      149.43      2.00 o 
  -2   4   4      143.25      138.67      1.62 o 
  -1   4   4       93.71       91.64      0.90 o 
   0   4   4       49.92       50.98      0.57 o 
   1   4   4       76.38       79.53      1.06 o 
   2   4   4       12.64       12.86      0.28 o 
   3   4   4        2.06        2.95      0.09 o 
  -4   5   4       48.60       49.00      0.84 o 
  -3   5   4       21.49       23.06      0.34 o 
  -2   5   4       25.45       27.50      0.35 o 
  -1   5   4        0.76        1.14      0.03 o 
   0   5   4       20.05       19.58      0.25 o 
   1   5   4       10.96       13.71      0.22 o 
   2   5   4       24.18       29.21      0.55 o 
  -4   6   4       36.66       36.54      1.03 o 
  -3   6   4       12.52       12.50      0.20 o 
  -2   6   4       26.35       26.33      0.34 o 
  -1   6   4       80.58       77.63      0.80 o 
   0   6   4       20.11       18.72      0.24 o 
   1   6   4      266.63      282.71      5.11 o 
   2   6   4       47.51       53.06      1.45 o 
   3   6   4        0.75        1.46      0.09 o 
  -3   7   4        7.33        7.37      0.24 o 
  -2   7   4       39.99       41.16      0.54 o 
  -1   7   4       27.31       25.67      0.34 o 
   0   7   4       72.60       68.45      0.87 o 
   1   7   4       85.62       87.25      1.88 o 
   2   7   4       11.25       10.40      0.35 o 
   3   7   4        8.66        8.68      0.28 o 
  -4   8   4        2.89        3.53      0.13 o 
  -3   8   4       12.42       13.25      0.26 o 
  -2   8   4        5.62        6.05      0.14 o 
  -1   8   4      187.96      178.22      2.18 o 
   0   8   4      176.56      162.58      2.03 o 
   1   8   4      146.16      139.46      2.95 o 
   2   8   4        2.69        2.34      0.12 o 
   3   8   4       23.94       23.25      0.66 o 
  -3   9   4       98.50       95.17      2.45 o 
  -2   9   4       42.11       40.88      2.30 o 
  -1   9   4       24.26       25.17      0.44 o 
   0   9   4       73.47       77.71      1.49 o 
   1   9   4       31.37       31.11      0.55 o 
   2   9   4       52.89       53.46      1.48 o 
  -3  10   4       14.08       14.78      0.44 o 
  -2  10   4      135.12      139.50      5.82 o 
  -1  10   4       10.64       11.00      0.21 o 
   0  10   4       74.62       76.67      1.31 o 
   1  10   4       66.46       66.24      1.13 o 
   2  10   4       96.08      101.61      2.75 o 
  -2  11   4       11.24       11.45      0.37 o 
  -1  11   4       57.92       58.30      1.92 o 
   0  11   4        1.97        1.68      0.06 o 
   1  11   4       25.13       25.79      0.49 o 
  -1  12   4       16.42       16.28      0.50 o 
   0  12   4       63.07       57.15      1.26 o 
   1  12   4       10.26       10.93      0.35 o 
   0  13   4       16.23       16.14      0.49 o 
  -2 -10   5        8.40        7.81      0.24 o 
  -1 -10   5        4.59        4.23      0.14 o 
   0 -10   5        5.78        6.30      0.18 o 
  -2  -9   5        4.43        5.24      0.12 o 
  -1  -9   5       54.44       48.93      0.71 o 
   0  -9   5      150.45      142.23      2.15 o 
  -3  -8   5       25.28       23.01      0.43 o 
  -2  -8   5       32.92       31.92      0.53 o 
  -1  -8   5       90.11       88.74      1.17 o 
   0  -8   5       82.71       81.97      1.02 o 
   1  -8   5       76.28       79.51      1.37 o 
  -3  -7   5       18.44       18.33      0.35 o 
  -2  -7   5      133.32      131.22      1.80 o 
  -1  -7   5       19.05       17.02      0.27 o 
   0  -7   5       54.93       51.41      0.75 o 
   1  -7   5        9.76        9.38      0.20 o 
  -3  -6   5       22.79       22.83      0.44 o 
  -2  -6   5       16.06       16.18      0.25 o 
  -1  -6   5       38.65       38.66      0.52 o 
   0  -6   5        8.29        8.31      0.21 o 
   1  -6   5       10.89       10.62      0.18 o 
   2  -6   5       30.01       28.46      0.76 o 
  -3  -5   5       11.86       11.89      0.22 o 
  -2  -5   5      123.51      125.13      2.16 o 
  -1  -5   5        1.01        1.12      0.04 o 
   0  -5   5      101.36      113.24      1.62 o 
   1  -5   5       44.10       48.06      0.76 o 
   2  -5   5       17.12       15.09      0.43 o 
  -3  -4   5       16.35       16.11      0.25 o 
  -2  -4   5       14.60       14.15      0.27 o 
  -1  -4   5       80.36       79.97      0.99 o 
   0  -4   5       37.90       42.41      0.63 o 
   1  -4   5      185.05      205.00      4.40 o 
   2  -4   5        2.49        3.01      0.13 o 
  -3  -3   5      109.70      109.63      2.52 o 
  -2  -3   5        4.91        5.27      0.13 o 
  -1  -3   5       34.90       34.58      0.40 o 
   0  -3   5      146.93      157.23      2.90 o 
   1  -3   5        7.35        7.52      0.12 o 
   2  -3   5       56.93       57.11      1.43 o 
  -3  -2   5       80.17       81.00      1.83 o 
  -2  -2   5       71.62       70.81      0.93 o 
  -1  -2   5       28.69       28.01      0.29 o 
   0  -2   5       20.47       20.49      0.32 o 
   1  -2   5       54.04       55.28      0.69 o 
   2  -2   5       27.84       31.05      0.75 o 
  -3  -1   5       18.06       16.13      0.28 o 
  -2  -1   5       62.72       62.42      1.42 o 
  -1  -1   5      156.27      157.68      1.54 o 
   0  -1   5      110.66      109.31      1.40 o 
   1  -1   5      146.97      140.04      1.69 o 
   2  -1   5       10.53        9.71      0.27 o 
  -3   0   5        8.32        7.53      0.16 o 
  -2   0   5       31.78       31.42      0.53 o 
  -1   0   5       15.25       13.67      0.18 o 
   0   0   5       25.72       25.49      0.32 o 
   1   0   5      107.94      108.59      1.32 o 
   2   0   5        0.99        0.62      0.06 o 
  -3   1   5       17.44       15.31      0.28 o 
  -2   1   5       63.35       61.92      0.90 o 
  -1   1   5      156.93      160.60      1.86 o 
   0   1   5      110.41      108.75      1.25 o 
   1   1   5      147.38      140.19      1.99 o 
   2   1   5       10.30        9.96      0.28 o 
  -3   2   5       80.68       81.49      1.10 o 
  -2   2   5       70.93       68.76      0.89 o 
  -1   2   5       27.93       27.30      0.32 o 
   0   2   5       20.21       20.35      0.26 o 
   1   2   5       54.14       56.77      0.82 o 
   2   2   5       27.29       30.86      0.76 o 
  -4   3   5       56.64       50.89      1.39 o 
  -3   3   5      108.53      105.83      1.44 o 
  -2   3   5        5.10        5.54      0.12 o 
  -1   3   5       35.49       35.29      0.37 o 
   0   3   5      145.94      155.68      1.80 o 
   1   3   5        7.04        7.52      0.13 o 
   2   3   5       56.99       54.11      1.30 o 
  -3   4   5       16.04       15.74      0.25 o 
  -2   4   5       14.69       14.28      0.21 o 
  -1   4   5       81.76       82.16      0.88 o 
   0   4   5       37.88       40.94      0.48 o 
   1   4   5      186.36      201.98      5.81 o 
   2   4   5        2.63        3.15      0.13 o 
  -3   5   5       11.84       12.19      0.21 o 
  -2   5   5      123.60      124.84      1.56 o 
  -1   5   5        0.83        0.86      0.04 o 
   0   5   5      102.55      112.12      1.47 o 
   1   5   5       44.35       47.75      0.72 o 
   2   5   5       17.13       15.16      0.45 o 
  -3   6   5       22.08       22.75      0.42 o 
  -2   6   5       16.24       16.24      0.31 o 
  -1   6   5       38.66       39.22      0.72 o 
   0   6   5        8.45        8.32      0.13 o 
   1   6   5       10.68       10.47      0.22 o 
   2   6   5       29.95       29.14      0.81 o 
  -3   7   5       18.61       19.08      0.55 o 
  -2   7   5      134.70      130.09      1.94 o 
  -1   7   5       18.58       17.19      0.34 o 
   0   7   5       53.55       49.21      1.59 o 
   1   7   5        9.81        9.48      0.31 o 
   2   7   5        0.40        0.47      0.05 o 
  -3   8   5       25.20       24.34      0.69 o 
  -2   8   5       32.50       32.30      0.91 o 
  -1   8   5       89.91       91.29      2.44 o 
   0   8   5       83.16       84.62      2.27 o 
   1   8   5       74.72       80.86      2.18 o 
  -2   9   5        4.45        5.36      0.19 o 
  -1   9   5       53.64       49.33      1.36 o 
   0   9   5      150.13      147.93      3.92 o 
   1   9   5       36.93       42.39      1.17 o 
  -2  10   5        8.50        8.61      0.27 o 
  -1  10   5        4.37        3.96      0.15 o 
   0  10   5        5.66        6.42      0.21 o 
  -1  11   5       19.75       19.97      0.56 o 
  -1  -7   6        9.88       10.91      0.32 o 
  -2  -6   6        3.05        2.66      0.10 o 
  -1  -6   6        3.58        3.65      0.11 o 
  -2  -5   6       14.51       15.90      0.46 o 
  -1  -5   6       76.55       75.93      1.87 o 
   0  -5   6       49.54       46.51      1.16 o 
  -2  -4   6       38.22       36.99      1.02 o 
  -1  -4   6       87.22       87.44      4.32 o 
   0  -4   6       13.91       15.21      0.25 o 
  -2  -3   6       89.28       88.61      2.27 o 
  -1  -3   6       16.32       16.39      0.46 o 
   0  -3   6       68.56       69.59      2.13 o 
  -2  -2   6       61.66       65.93      1.79 o 
  -1  -2   6       22.12       21.99      0.92 o 
   0  -2   6        1.93        1.79      0.04 o 
  -1  -1   6        1.61        1.60      0.05 o 
   0  -1   6       42.67       42.13      0.60 o 
  -2   0   6       31.54       29.03      0.71 o 
  -1   0   6       38.63       36.65      0.53 o 
   0   0   6      161.73      138.33      1.90 o 
  -2   1   6       14.33       13.23      0.30 o 
  -1   1   6        1.44        1.54      0.05 o 
   0   1   6       42.40       42.63      0.53 o 
  -1   2   6       21.63       21.57      0.38 o 
   0   2   6        2.03        1.85      0.05 o 
  -1   3   6       16.48       16.13      0.39 o 
   0   3   6       68.96       69.78      1.73 o 
  -2   4   6       38.53       34.86      0.97 o 
  -1   4   6       87.94       84.36      2.27 o 
  -2   5   6       14.39       15.54      0.45 o 
  -1   5   6       76.89       74.11      2.01 o 
   0   5   6       50.11       46.61      1.28 o 
  -2   6   6        2.91        3.02      0.11 o 
  -1   6   6        3.57        3.38      0.13 o 
   0   6   6       25.22       23.53      0.66 o 
  -1   7   6       10.07       10.67      0.32 o 
                                                 
